# Supplementary material for: Postoperative Rehabilitation After Thyroidectomy: A Scoping Review of Stretching, Manual Therapy, and Kinesio Taping Interventions
Source: J Clin Med. 2025 Dec 24;15(1):132. doi: 10.3390/jcm15010132 (PMC12787179; doi:10.3390/jcm15010132)
Supplement: Supplementary file 1 [file jcm-15-00132-s001.zip]

Archive with 7 entries (7 files):
- Supplementary Figure S1.pdf
- Supplementary Figure S2.pdf
- Supplementary Figure S3.pdf
- Supplementary File S1. PRISMA-ScR-Fillable-Checklist_11Sept2019-2.pdf
- Supplementary Table S1.pdf
- Supplementary Table S2.xlsx
- Supplementary Table S3.xlsx
