# Supplementary material for: Postoperative Rehabilitation After Thyroidectomy: A Scoping Review of Stretching, Manual Therapy, and Kinesio Taping Interventions
Source: J Clin Med. 2025 Dec 24;15(1):132. doi: 10.3390/jcm15010132 (PMC12787179; doi:10.3390/jcm15010132)
Supplement: Supplementary file 1 [file jcm-15-00132-s001.zip › Supplementary Table S2.xlsx]

## Sheet: Sheet1
Supplementary Table S2: Extended summary of included studies (full extraction table with detailed study characteristics, intervention descriptions, and outcome domains).
ID (year)	country	type of the study	Sample Size (n)	Operation	Type of investigated intervention	Duration	Assessment tools	Main results	Adverse effects and complications
Xu et al. 2024	China	randomized controlled trial	409	thyroidectomy	shoulder and neck exercises + standard care vs standard care	1 month	Constant-Murley Score (CMS), Quality of Life Questionnaire Core - 30 (QLQ-C30	Both groups improved over time, but the intervention group had significantly better pain and total scores at 1 day, 1 week, and 1 month (P<0.05). No between-group differences were found in ADL, ROM, or muscle strength. The intervention group showed higher self-efficacy, emotional, cognitive, and overall health scores, and lower pain scores (P<0.05).	none mentioned
Genc A et al. 2019	Turkey	randomized, double-blind, sham-controlled study	89	Total thyroidectomy	kinesiotaping vs sham-kinesiotaping	1 week	Visual Analog Scale (VAS; neck pain), inclinometer (cervical ROM), Neck Disability Index (NDI)	No between-group differences in ROM, neck pain, or disability; analgesic use significantly reduced.	skin hypersensitivity in one participant
Takamura Y et al. 2005	Japan	prospective single-centre quasi-randomized study	733	thyroid surgery (with or without central/lateral neck dissection)	stretching exercises vs no intervention	until symptoms stop (last follow-up 1 year after surgery)	questionnaire survey (authors' 7 questions about neck symptoms), the use of NSAIDS	Stretching group showed significantly lower neck symptom scores and NSAID use at all time points.	none mentioned
Thorsen RT et al. 2022	Denmark	single-blinded randomized controlled trial	80	thyroid lobectomy or total thyroidectomy	stretching exercises vs no intervention	4 weeks (last follow-up 3 months after surgery)	ThyPRO questionnaire, EuroQol-5-Domain (EQ-5D-5L) questrionnaire, Voice-Handicap-Index-10 (VHI-10), NRS pain scale	No between-group differences in thyroid-specific QoL, voice function, neck/shoulder pain, or general health.	no important harm or unintented effects were observed
Mao Y et al. 2024	China	retrospective cohort study	82	transoral endoscopic vestibular thyroidectomy	new rehabilitation training (active training + passive rehabilitation - myofascial release) vs conventional rehabilitation training (functional exercises performed by patients themselves)	3 months	Thyroid Cancer-Specific Health-Related Quality of Life Questionnaire for Transoral Endoskopic Thyroidectomy (THYCA-QoL-TOETVA), Cervical range of motion (goniometer)	QoL significantly higher and recovery better in the intervention group; cervical ROM also significantly better at 1 and 3 months.	none mentioned
Kim K, 2018	Korea	quasi-experimental study with a non-equivalent control group	62	thyroidectomy	home-based exercise program (aerobic training - walking, resistant exercises and flexibility exercises) vs no intervention	12 weeks	Brief Fatigue Inventory (BFI), Hospital Anxiety-Depression Scale (HADS, HADS-A), European Organization for Research and Treatment of Cancer Quality of Life Questionnaire Core 30 (EORTC QLQ-C30); natural killer cell activity (NKCA)	Experimental group had significantly less fatigue and anxiety, higher QoL, and greater NK cell activity (p<0.05).	none mentioned
Ayhan H et al. 2016	Turkey	randomized controlled trial	43	Total thyroidectomy	stretching exercises vs no intervention	1 month	Neck Pain and Disability Scale (NPDS), physical neck examination	Stretching group had significantly less pain, disability, and neck sensitivity at 1 week; no differences between groups after 1 month.	none mentioned
Nagib SH et al. 2019	Egypt	quasi-experimental pre-test post-test study	90	total thyroidectomy	stretching exercises vs kinesiotaping for posterior neck muscles	1 month	neck Range Of Motion (goniometer), Neck Pain and Disability Scale (NPDS)	Neck ROM improved significantly in both groups, with greater post-treatment gains in the stretching group; no between-group difference in NPDS.	none mentioned
Bhavani DE et al. 2018	India	quasi-experimental one-group pretest-posttest study	5	thyroidectomy	stretching exercises	1 week	Neck pain and disability index questionnaire (NDI)	Education and neck stretching significantly reduced neck pain and disability.	none mentioned
Zeinab MAM et al. 2019	Egypt	quasi-experimental study with control group	30	thyroid surgery	stretching exercises vs no intervention	1 month	patient assessment sheet, VAS, Neck Disabilities and Pain Index (NDI)	Pain and disability levels were significantly lower in the intervention group at 1 week and 1 month.	none mentioned
Turkmen A et al. 2022	Turkey	randomized controlled trial	76	thyroid surgery	head and neck exercises vs no intervention	1 month	pain Visual Analog Scale (VAS), Neck Pain and Disability Scale (NPDS)	No between-group difference in NPDS at 1 week or 1 month; both groups showed significant improvement in neck pain and discomfort over time.	none mentioned
Abo Shehata OK et al. 2020	Egypt	quasi-experimental study with control group	50	thyroidectomy	neck exercises (range of motion) vs no intervention	1 month	Visual Analog Scale (VAS; neck pain), Neck Disability Index (NDI)	Pain and disability were significantly lower in the intervention group at 1 week and 1 month.	none mentioned
Khamis EA et al. 2021	Egypt	quasi-experimental, comparative interventional study	60	thyroidectomy	Active range of motion (Active ROM) - independent neck and shoulder exercises without assistance vs self range of motion (Self ROM) - assisted neck and shoulder exercises using the contralateral arm	1 week before surgery + 8 weeks postoperatively	Shoulder Pain Scale, Range of Motion (ROM) test, Manual Muscle Testing (MMT), DASH (Disabilities of the Arm, Shoulder and Hand), NDII (Neck Dissection Impairment Index)	Self-ROM group showed higher muscle strength, better ROM, lower shoulder pain at 1 month, and better DASH and NDII scores at 1–2 months.	none mentioned
Syam N et al. 2021	Egypt	quasi-experimental study with control group	74	thyroidectomy	Head and neck stretching exercises (+ routine hospital care) vs no interwention (routine hospital care)	4 weeks	Indiana Polyclinic Combined Pain Scale (IPCPS), Neck Disability Index (NDI)	At 1 and 4 weeks, the intervention group showed significantly lower pain and disability (p<0.001), with pain improving from severe to mild and greater functional gains across daily activities.	none mentioned
