# Supplementary material for: Postoperative Rehabilitation After Thyroidectomy: A Scoping Review of Stretching, Manual Therapy, and Kinesio Taping Interventions
Source: J Clin Med. 2025 Dec 24;15(1):132. doi: 10.3390/jcm15010132 (PMC12787179; doi:10.3390/jcm15010132)
Supplement: Supplementary file 1 [file jcm-15-00132-s001.zip › Supplementary Table S3.xlsx]

## Sheet: Full Comparison Table
Supplementary Table S3: Full comparison of included studies, summarizing key methodological characteristics, interventions, outcome domains, main findings, and JBI Critical Appraisal rating for each study.
Author (Year)	Country	Study Design	Sample Size (n)	Intervention Type	Comparison / Control	Outcome Domains (Pain / Disability / ROM / QoL / Others)	Measurement Tools	Follow-up Duration	Main Results / Findings	Statistical Significance (p-value / effect)	JBI Quality Rating (High / Moderate / Low)	Key Limitations	Clinical Implications
Takamura et al. (2005)	Japan	Quasi-experimental (week-based randomization)	409	Stretching exercises & shoulder ROM	Control (standard care)	The use of NSAIDS, neck disability	questionnaire survey (authors' 7 questions about neck symptoms)	1 month, 1 month, 6 months, 1 year	Pain ↓, ROM ↑, neck disability ↓	p < 0.001	Moderate-low	No true randomization; no blinding	Simple stretching improves short-term pain and ROM.
Thorsen et al. (2022)	Denmark	Single-blinded RCT (allocation by week of surgery, odd/even weeks)	89	Nine neck stretching and movement exercises	Conventional care	QoL (thyroid-specific and general), Voice function, Pain	ThyPRO-39, VHI-10, NRS (thyroid bed and neck/shoulder pain), EQ-5D-5L	Baseline (preoperative), 1 week, 2 weeks, 4 weeks, and 3 months	ThyPRO ↑ (both), NS for VHI-10, NS for NRS, NS for EQ-5D	p < 0.004	Moderate	Predictable allocation sequence, short follow-up, predominance of hemithyroidectomy cases (only ~13% total thyroidectomy), self-reported outcomes, potential COVID-19 influence on QoL.	In patients with benign goiter, surgery alone leads to marked QoL improvement; adding early neck stretching exercises for four weeks provided no additional benefit compared to usual care.
Mao et al. (2024)	China	Retrospective cohort (PSM)	733	Structured rehab program (stretching, fascial release)	Conventional care	QoL, ROM	THYCA-QoL-TOETVA, Goniometer	3 months	QoL ↑, ROM ↑	p < 0.001	Moderate–High	Retrospective; short follow-up	Structured rehab improves early QoL and mobility.
Ayhan et al. (2016)	Turkey	RCT	80	Neck stretching exercises	Control (standard care)	Pain, Disability	NPDS, neck physical examination	1 month	Pain ↓, disability ↓ after 1 week in exercise group; ns differences between groups after 1 month	p < 0.001 after 1 week; ns after 1 month	High	No participant blinding	Stretching reduces neck pain and disability post-op.
Turkmen et al. (2022)	Turkey	RCT	82	Head&neck exercises	Control (routine care)	Pain, Disability	VAS, NPDS	1 month	Pain ↓, disability ↓ within groups; ns differences between groups	p < 0.001	High	No patient blinding; subjective tools	High-quality RCT confirming benefit of neck stretching.
Xu et al. (2024)	China	RCT	62	shoulder and neck exercises	Control (standard care)	Pain, Shoulder/Neck Function, Self-efficacy, QoL	Constant-Murley Score (CMS), Quality of Life Questionnaire Core - 30 (QLQ-C30	1 month	Shoulder/neck function ↑, QoL ↑, Self-efficacy ↑, Pain ↓	P < 0.05–0.001 (within and between groups)	Moderate	Small sample, single centre, short follow-up	Empowerment-based rehabilitation improves function, self-efficacy, and QoL after thyroid surgery
Kim et al. (2018)	Korea	Quasi-experimental (non-equivalent control; pre–post)	43	12-week home-based program: aerobic + resistance + stretching	Control (standard care)	Fatigue, Anxiety, QoL, Immune function	BFI, HADS-A, EORTC QLQ-C30, NK cell activity assay	12 weeks	Fatigue ↓, Anxiety ↓, QoL ↑, NKCA ↑ in exercise group vs control	p < 0.05 (RM-ANOVA; between × time)	Moderate	No randomization or blinding; small sample; single centre	Feasible home-based program yields clinically meaningful benefits over 12 weeks
Abo Shehata et al. (2020)	Egypt	Quasi-experimental (two groups)	90	Neck ROM exercises taught preop; 3×/day, 5–10 min	Routine nursing care (no ROM program)	Pain, Disability	VAS, Neck Disability Index (NDI)	1 day, 3 days, 1 week, 1 month	Significant reduction of pain and disability at 1 week and 1 month vs control	p < 0.05-0.001	Moderate	No true randomization or blinding; single centre; limited external validity	Simple nurse-led ROM program improves early pain and disability outcomes
Bhavani DE et al. 2018	India	quasi-experimental one-group pretest-posttest study	5	Neck stretching protocol (8 steps), daily for 1 week	No control group	Disability (neck)	Neck Disability Index (NDI)	1 week	NDI decreased after 1 week of stretching	Descriptive only (no inferential stats)	Low	Very small sample; no control; short follow-up; no statistical testing	Suggests potential benefit; requires confirmation in controlled trials
Nagib et al. (2019)	Egypt	Quasi-experimental (two arms) pretest-posttest study	30	Neck stretching exercises (daily, 1 month)	Kinesio Taping posterior neck muscles (2×/week, 1 month)	Pain/Disability, ROM	Neck Pain and Disability Scale (NPDS), Goniometer	1 month	Stretching group > KT for ROM; both improved pain; ns differences between groups in disability; improving in ROM and disability within groups	p < 0.05 (between groups for ROM); p< 0,05 within groups; ns for disability between groups	Low–Moderate	Quasi-random (odd/even), no blinding, small sample, short-term	Stretching appears more effective than KT for improving neck ROM and disability post-thyroidectomy
Zeinab MAM et al. 2019	Egypt	Quasi-experimental (study vs control)	76	Neck stretching education + supervised performance	Routine care (no stretching)	Pain, Disability	VAS, NDI	Day 1, Day 3, Week 1, Month 1	Study group showed greater reductions in pain and disability at week 1 and month 1 vs control	p < 0.05	Moderate	Randomization not detailed; no blinding; single centre	Recommend integrating neck stretching into postoperative nursing protocols
Khamis et al. (2021)	Egypt	Quasi-experimental (comparative: Self-ROM vs AROM)	50	Self-ROM exercises (supported)	Active ROM exercises (unsupervised active)	Pain, Disability, Shoulder ROM, Function	NRS, DASH, NDII, MRC strength, Goniometer	Baseline, 1 month, 2 months	Self-ROM superior to AROM for ROM, shoulder scale improvement, shoulder pain reduction, and DASH improvement	p < 0.001	Moderate	no assessor blinding; single centre; modest sample	Self-assisted ROM may facilitate earlier functional recovery post neck dissection/thyroidectomy
Syam et al. (2021)	Egypt	Quasi-experimental (study vs control)	60	Head & neck stretching exercises (structured)	Routine care (no structured stretching)	Pain, Disability	Indiana Polyclinic Combined Pain Scale, NDI	Preop baseline, 1 week, 4 weeks	Significant reductions in pain and disability in the intervention group vs control over 4 weeks	p < 0.05	Moderate–High	Randomization/alloc concealment not reported; no blinding; single centre	Short, structured stretching protocol improves early postoperative outcomes
Genc et al. (2019)	Turkey	Randomized, double-blind, sham-controlled	74	Cervical Kinesio Taping (KT) after thyroidectomy	Sham taping (placebo)	Pain, ROM, Disability, Analgesic use	VAS, Inclinometer, NDI, Analgesic consumption	Up to ~2 weeks (early postoperative)	No significant differences in pain/ROM/NDI between groups; KT associated with lower analgesic consumption	Primary: ns; Secondary: p < 0.05 (analgesics)	High	Short-term follow-up; single centre	KT appears safe but shows limited added benefit on pain/ROM; may reduce analgesic needs
